# Supplementary material for: Rapid, high-titer biosynthesis of melanin using the marine bacterium Vibrio natriegens
Source: Front Bioeng Biotechnol. 2023 Sep 13;11:1239756. doi: 10.3389/fbioe.2023.1239756 (PMC10534004; doi:10.3389/fbioe.2023.1239756)
Supplement: Supplementary file 1 [file Table2.XLSX]

## Sheet: Sheet1
Plasmid	Resistance	Promoter	Description	Reference
pJV298	Cm	Ptac, LacIQ	pJV021 plasmid harboring GFP	(45)
pJV-Tyr1			IPTG-inducible expression of tyr1 gene	(37)
pJV-HpaBC			IPTG-inducible expression of hpaBC gene	This study
pJV-MelA			IPTG-inducible expression of melA gene	This study
pCB1D5-Tyr1		J23106	Constitutive expression of tyr1 gene	This study
pCB1D5-HpaBC			Constitutive expression of hpaBC gene	This study
pCB1D5-MelA			Constitutive expression of melA gene	This study
pCopA-Tyr1		copA	Copper-inducible expression of tyr1 gene	This study
Table S2. List of plasmids used in this study.
