# Supplementary material for: Rapid, high-titer biosynthesis of melanin using the marine bacterium Vibrio natriegens
Source: Front Bioeng Biotechnol. 2023 Sep 13;11:1239756. doi: 10.3389/fbioe.2023.1239756 (PMC10534004; doi:10.3389/fbioe.2023.1239756)
Supplement: Supplementary file 2 [file Table3.XLSX]

## Sheet: Sheet1
Chromosome	Locus	Predicted Gene	Description
1	PN96_08090	PCuAC (pccA)	Copper chaperone
1	PN96_09650	copA	Copper-transporting ATPase
1	PN96_09655		Copper amine oxidase
1	PN96_10600	cutC	Copper homeostasis protein
1	PN96_13650	pcoA	Copper oxidase
2	PN96_21050	PCuAC (pccA)	Copper chaperone
2	PN96_21855	cusR	Response regulator w/ CusS
2	PN96_21860	cusS	Histidine kinase
2	PN96_22800		Copper transporter (TolC-like)
2	PN96_22810	cusA	Cation transporter
2	PN96_22815	copB?	Copper-binding protein
2	PN96_20275		Metal binding protein
Table S3. List of putative copper responsive genes identified from bioinformatic analysis of V. natriegens genome. Genes highlighted in green were subsequently tested for copper induction via qRT-PCR.
