# Supplementary material for: Rapid, high-titer biosynthesis of melanin using the marine bacterium Vibrio natriegens
Source: Front Bioeng Biotechnol. 2023 Sep 13;11:1239756. doi: 10.3389/fbioe.2023.1239756 (PMC10534004; doi:10.3389/fbioe.2023.1239756)
Supplement: Supplementary file 4 [file Table1.XLSX]

## Sheet: Sheet1
#	Primer Name	Sequence (5' -> 3')	Use	Description
1	pCB1D5_tyr_F	AGGTCCAGGCATCAAATAAAAC	PCR/Cloning	Amplification of pCB1D5 plasmid backbone for assembling pCB1D5-Tyr1 plasmid
2	pCB1D5_tyr_R	CATTTAGTACTTTCCTGTGTG
3	Tyr1-pC_F	ACAGGAAAGTACTAAATGATGGGTAACAAGTATAGAGTTAG	PCR/Cloning	Amplification of tyr1 for assembling pCB1D5-Tyr1 plasmid
4	Tyr1-pC_R	TTTGATGCCTGGACCTTCATGAGGAACGTTTTGATTTTC
5	pJV_hpaBC_F	GGATCCGGTGATTGATTGA	PCR/Cloning	Amplification of pJV plasmid backbone for assembling pJV-HpaBC plasmid
6	pJV_hpaBC_R	ATGTATATCTCCTTAAGCTTACGC
7	HpaBC-pJ_F	AAGCTTAAGGAGATATACATATGAAACCAGAAGATTTCC	PCR/Cloning	Amplification of hpaBC for assembling pJV-HpaBC plasmid
8	HpaBC-pJ_R	CTCAATCAATCACCGGATCCTTAAATCGCAGCTTCCATTTC
9	pCB1D5_hpaBC_F	TGCGATTTAAAGGTCCAGGCATCAAATAAAAC	PCR/Cloning	Amplification of pCB1D5 plasmid backbone for assembling pCB1D5-HpaBC plasmid
10	pCB1D5_hpaBC_R	CTGGTTTCATCATTTAGTACTTTCCTGTGTGAC
11	HpaBC-pC_F	GTACTAAATGATGAAACCAGAAGATTTCC	PCR/Cloning	Amplification of hpaBC for assembling pCB1D5-HpaBC plasmid
12	HpaBC-pC_R	GCCTGGACCTTTAAATCGCAGCTTCCATTTC
13	pCB1D5_melA_F	AGGTCCAGGCATCAAATAAAAC	PCR/Cloning	Amplification of pCB1D5 plasmid backbone for assembling pCB1D5-MelA plasmid
14	pCB1D5_melA_R	CATTTAGTACTTTCCTGTGTGAC
15	MelA-pC_F	CACAGGAAAGTACTAAATGATGCCGTGGCTGGTCGGCAA	PCR/Cloning	Amplification of melA for assembling pCB1D5-MelA plasmid
16	MelA-pC_R	ATTTGATGCCTGGACCTTTAGGCGGACACTATGGCTATT
17	pJV_melA_F	ACTGAGGATCCGGTGATTGA	PCR/Cloning	Amplification of pJV plasmid backbone for assembling pJV-MelA plasmid
18	pJV_melA_R	TCTCCTTAAGCTTACGCCGAAT
19	MelA-pJ_F	GCGTAAGCTTAAGGAGAATGCCGTGGCTGGTCGGCAA	PCR/Cloning	Amplification of melA for assembling pJV-MelA plasmid
20	MelA-pJ_R	TCACCGGATCCTCAGTTTAGGCGGACACTATGGCTATT
21	pCopA_F	TTGCGCTGGAAGACATGGAGGATGCGGGGTTCAACGA	PCR/Cloning	Amplification of a 205 bp fragment of the copA promoter
22	pCopA_R	TGTTACCCATAACTTTTCCTCACTGATCGC
23	Tyr1_copA_F	AGGAAAAGTTATGGGTAACAAGTATAGAGTTAGAA	PCR/Cloning	Amplification of tyr1 for assembling pCopA-Tyr1 plasmid
24	Tyr1_copA_R	TTTATTTGATGCCTGGACCTTCATGAGGAACGTTTTGATTTTCTT
25	pCB1D5_copA_F	AGGTCCAGGCATCAAATAAAACG	PCR/Cloning	Amplification of pCB1D5 plasmid for assembling pCopA-Tyr1 plasmids
26	pCB1D5_copA_R	CTCCATGTCTTCCAGCGC
27	qcopA F	CGAGAAAGTGCCAGTAGATG	qPCR	Primer pair for qPCR analysis of copA gene
28	qcopA R	TTAGCGTACCAGCAGAGAC
29	qcopB F	TCACGGCTCTATGCCTATG	qPCR	Primer pair for qPCR analysis of copB gene
30	qcopB R	GCAGACGTTGCTACCATG
31	qcusA F	AGAAGCGGAACACATGGTTC	qPCR	Primer pair for qPCR analysis of cusA gene
32	qcusA R	TCTGCGATGTCTCCAAGTAG
33	qcusR F	CATCCTGAGTGCGAAACAC	qPCR	Primer pair for qPCR analysis of cusR gene
34	qcusR R	ACGAGCAAGTGACTGACATC
35	qpccA F	ATGTATCGCAGCACTGCTC	qPCR	Primer pair for qPCR analysis of pccA gene
36	qpccA R	GTGGACAGGTTCTTTAGCTG
37	q20275 F	CGAAAGCTACTCAAGCCAAG	qPCR	Primer pair for qPCR analysis of 20275 gene
38	q20275 R	AGCATGGTGACATAGCGTG
39	q22800 F	CATGACTCAACTCTGGCTTG	qPCR	Primer pair for qPCR analysis of 22800 gene
40	q22800 R	TCCTGAGCTTCGCTTTTGC
41	qgapA F	GTTCCTGCACGACAAACTG	qPCR	Primer pair for qPCR analysis of gapA gene
42	qgapA R	AAGCGTCGATGACCTGTTG
43	qtyr1 F	TTACCGTGGCATCGTGAATAC	qPCR	Primer pair for qPCR analysis of tyr1 gene
44	qtyr1 R	GCATCTGTGCGTCCGTTTC
Table S1. List of primers used in this study.
